# Supplementary material for: N-Methyl Costaricine and Costaricine, Two Potent Butyrylcholinesterase Inhibitors from Alseodaphne pendulifolia Gamb
Source: Int J Mol Sci. 2023 Jun 27;24(13):10699. doi: 10.3390/ijms241310699 (PMC10341795; doi:10.3390/ijms241310699)
Supplement: Supplementary file 1 [file ijms-24-10699-s001.zip]

Archive with 1 entries (1 files):
- ijms-2458095-supplementary.pdf
